# Supplementary material for: Highly Heterogeneous Bacterial Communities Associated with the South China Sea Reef Corals Porites lutea, Galaxea fascicularis and Acropora millepora
Source: PLoS One. 2013 Aug 7;8(8):e71301. doi: 10.1371/journal.pone.0071301 (PMC3737133; doi:10.1371/journal.pone.0071301)
Supplement: File S2 — Table S2: Common bacterial OTUs in Acropora millepora colonies, Table S3: Common bacterial OTUs in Porites lutea colonies, Table S4: Common bacterial OTUs in Galaxea fascicularis colonies (XLSX) [file pone.0071301.s002.xlsx]

## Sheet: Sheet1
Table S2 Common bacterial OTUs in Acropora millepora colonies
Tag ID	Taxonomic affiliation
HEW737K01DCAAS_MID52	Actinobacteria; Actinobacteria; Actinobacteridae; Actinomycetales; Propionibacterineae; Propionibacteriaceae; Propionibacterium
HEVCZ0I01C9F5H_MID52	Deinococcus-Thermus; Deinococci; Deinococcales; Deinococcaceae; Deinococcus
HEVCZ0I01EXTTZ_MID52	Deinococcus-Thermus; Deinococci; Thermales; Thermaceae; Meiothermus
HEVCZ0I01B1A7M_MID50	Deinococcus-Thermus; Deinococci; Thermales; Thermaceae; Meiothermus
HEVCZ0I01BX7S9_MID50	Firmicutes; Bacilli; Bacillales; Bacillaceae 1; Anoxybacillus
HEVCZ0I01CAL19_MID51	Firmicutes; Bacilli; Bacillales; Bacillaceae 1; Anoxybacillus
HEW737K01CHSME_MID51	Firmicutes; Bacilli; Bacillales; Bacillaceae 1; Anoxybacillus
HEW737K01DZ8GM_MID50	Firmicutes; Bacilli; Bacillales; Bacillaceae 1; Anoxybacillus
HEVCZ0I01D5U63_MID52	Firmicutes; Bacilli; Bacillales; Bacillaceae 1; Anoxybacillus
HEW737K01A3X4Z_MID46	Firmicutes; Bacilli; Bacillales; Bacillaceae 2
HEW737K01DH0RE_MID52	Firmicutes; Bacilli; Bacillales; Bacillaceae 2
HEW737K01AQ6UB_MID50	Firmicutes; Bacilli; Bacillales; Bacillaceae 2
HEVCZ0I01B34KC_MID50	Firmicutes; Bacilli; Bacillales; Bacillaceae 2
HEW737K01AZNXL_MID50	Firmicutes; Bacilli; Bacillales; Bacillaceae 2
HEW737K01C8CD7_MID50	Firmicutes; Bacilli; Bacillales; Staphylococcaceae; Staphylococcus
HEVCZ0I01A6NIQ_MID50	Firmicutes; Bacilli; Bacillales; Staphylococcaceae; Staphylococcus
HEVCZ0I01D3BJE_MID44	Firmicutes; Bacilli; Bacillales; Staphylococcaceae; Staphylococcus
HEVCZ0I01AHJNU_MID50	Firmicutes; Bacilli; Bacillales; Staphylococcaceae; Staphylococcus
HEW737K01DYHTT_MID51	Firmicutes; Bacilli; Bacillales; Staphylococcaceae; Staphylococcus
HEW737K01DENHY_MID52	Firmicutes; Bacilli; Lactobacillales; Streptococcaceae; Streptococcus
HEVCZ0I01BB2UD_MID52	Proteobacteria; Betaproteobacteria; Burkholderiales; Comamonadaceae; Comamonas
HEW737K01ANCKC_MID52	Proteobacteria; Betaproteobacteria; Burkholderiales; Comamonadaceae; Comamonas
HEW737K01DCR0U_MID52	Proteobacteria; Betaproteobacteria; Burkholderiales; Comamonadaceae; Comamonas
HEW737K01CHOEE_MID51	Proteobacteria; Betaproteobacteria; Burkholderiales; Comamonadaceae; Comamonas
HEW737K01DAN5S_MID51	Proteobacteria; Betaproteobacteria; Burkholderiales; Comamonadaceae; Comamonas
HEVCZ0I01DY0RL_MID52	Proteobacteria; Betaproteobacteria; Burkholderiales; Comamonadaceae; Comamonas
HEW737K01ETMLF_MID52	Proteobacteria; Betaproteobacteria; Burkholderiales; Comamonadaceae; Diaphorobacter
HEVCZ0I01B6IP5_MID52	Proteobacteria; Betaproteobacteria; Burkholderiales; Comamonadaceae; Diaphorobacter
HEW737K01BDKG1_MID52	Proteobacteria; Gammaproteobacteria; Enterobacteriales; Enterobacteriaceae
HEW737K01DEG5D_MID51	Proteobacteria; Gammaproteobacteria; Enterobacteriales; Enterobacteriaceae
HEW737K01DPE7O_MID51	Proteobacteria; Gammaproteobacteria; Enterobacteriales; Enterobacteriaceae
HEW737K01CYQ14_MID50	Proteobacteria; Gammaproteobacteria; Enterobacteriales; Enterobacteriaceae; Citrobacter
HEW737K01CDKQK_MID50	Proteobacteria; Gammaproteobacteria; Enterobacteriales; Enterobacteriaceae; Citrobacter
HEW737K01BEADN_MID51	Proteobacteria; Gammaproteobacteria; Enterobacteriales; Enterobacteriaceae; Citrobacter
HEVCZ0I01AOLU1_MID51	Proteobacteria; Gammaproteobacteria; Enterobacteriales; Enterobacteriaceae; Citrobacter
HEVCZ0I01C95RE_MID51	Proteobacteria; Gammaproteobacteria; Enterobacteriales; Enterobacteriaceae; Citrobacter
HEW737K01B3Z6P_MID49	Proteobacteria; Gammaproteobacteria; Enterobacteriales; Enterobacteriaceae; Citrobacter
HEVCZ0I01DEYTT_MID52	Proteobacteria; Gammaproteobacteria; Enterobacteriales; Enterobacteriaceae; Citrobacter
HEW737K01CV59S_MID50	Proteobacteria; Gammaproteobacteria; Enterobacteriales; Enterobacteriaceae; Citrobacter
HEVCZ0I01B2AYQ_MID52	Proteobacteria; Gammaproteobacteria; Enterobacteriales; Enterobacteriaceae; Citrobacter
HEVCZ0I01AH8Z7_MID51	Proteobacteria; Gammaproteobacteria; Enterobacteriales; Enterobacteriaceae; Citrobacter
HEW737K01C202G_MID50	Proteobacteria; Gammaproteobacteria; Enterobacteriales; Enterobacteriaceae; Citrobacter
HEW737K01CJ1UZ_MID52	Proteobacteria; Gammaproteobacteria; Enterobacteriales; Enterobacteriaceae; Escherichia/Shigella
HEW737K01EL6VP_MID50	Proteobacteria; Gammaproteobacteria; Enterobacteriales; Enterobacteriaceae; Escherichia/Shigella
HEW737K01DB8WQ_MID50	Proteobacteria; Gammaproteobacteria; Enterobacteriales; Enterobacteriaceae; Escherichia/Shigella
HEW737K01AWZ3V_MID51	Proteobacteria; Gammaproteobacteria; Enterobacteriales; Enterobacteriaceae; Escherichia/Shigella
HEW737K01A2DG3_MID50	Proteobacteria; Gammaproteobacteria; Enterobacteriales; Enterobacteriaceae; Escherichia/Shigella
HEW737K01EJ58Z_MID52	Proteobacteria; Gammaproteobacteria; Enterobacteriales; Enterobacteriaceae; Escherichia/Shigella
HEW737K01B5D3O_MID50	Proteobacteria; Gammaproteobacteria; Enterobacteriales; Enterobacteriaceae; Escherichia/Shigella
HEW737K01CXYGF_MID50	Proteobacteria; Gammaproteobacteria; Enterobacteriales; Enterobacteriaceae; Escherichia/Shigella
HEW737K01D3UJ7_MID50	Proteobacteria; Gammaproteobacteria; Enterobacteriales; Enterobacteriaceae; Escherichia/Shigella
HEW737K01DC2MQ_MID50	Proteobacteria; Gammaproteobacteria; Enterobacteriales; Enterobacteriaceae; Escherichia/Shigella
HEW737K01A4BYQ_MID50	Proteobacteria; Gammaproteobacteria; Enterobacteriales; Enterobacteriaceae; Escherichia/Shigella
HEW737K01AU7YO_MID52	Proteobacteria; Gammaproteobacteria; Enterobacteriales; Enterobacteriaceae; Escherichia/Shigella
HEW737K01ET43G_MID51	Proteobacteria; Gammaproteobacteria; Enterobacteriales; Enterobacteriaceae; Escherichia/Shigella
HEW737K01BNLCQ_MID50	Proteobacteria; Gammaproteobacteria; Enterobacteriales; Enterobacteriaceae; Escherichia/Shigella
HEW737K01CXTQH_MID51	Proteobacteria; Gammaproteobacteria; Enterobacteriales; Enterobacteriaceae; Escherichia/Shigella
HEW737K01CCGQN_MID50	Proteobacteria; Gammaproteobacteria; Enterobacteriales; Enterobacteriaceae; Escherichia/Shigella
HEW737K01A1IXW_MID50	Proteobacteria; Gammaproteobacteria; Enterobacteriales; Enterobacteriaceae; Escherichia/Shigella
HEW737K01AF7A5_MID51	Proteobacteria; Gammaproteobacteria; Enterobacteriales; Enterobacteriaceae; Escherichia/Shigella
HEW737K01DE18A_MID50	Proteobacteria; Gammaproteobacteria; Enterobacteriales; Enterobacteriaceae; Escherichia/Shigella
HEW737K01CPU1S_MID52	Proteobacteria; Gammaproteobacteria; Enterobacteriales; Enterobacteriaceae; Escherichia/Shigella
HEVCZ0I01CR1WS_MID50	Proteobacteria; Gammaproteobacteria; Enterobacteriales; Enterobacteriaceae; Escherichia/Shigella
HEW737K01DLRLP_MID50	Proteobacteria; Gammaproteobacteria; Enterobacteriales; Enterobacteriaceae; Escherichia/Shigella
HEW737K01C3FXD_MID49	Proteobacteria; Gammaproteobacteria; Enterobacteriales; Enterobacteriaceae; Escherichia/Shigella
HEW737K01CMPD1_MID51	Proteobacteria; Gammaproteobacteria; Enterobacteriales; Enterobacteriaceae; Escherichia/Shigella
HEW737K01AKFUL_MID51	Proteobacteria; Gammaproteobacteria; Enterobacteriales; Enterobacteriaceae; Escherichia/Shigella
HEW737K01EHR69_MID50	Proteobacteria; Gammaproteobacteria; Enterobacteriales; Enterobacteriaceae; Escherichia/Shigella
HEW737K01CZ8OV_MID50	Proteobacteria; Gammaproteobacteria; Enterobacteriales; Enterobacteriaceae; Escherichia/Shigella
HEVCZ0I01AN8PE_MID49	Proteobacteria; Gammaproteobacteria; Enterobacteriales; Enterobacteriaceae; Escherichia/Shigella
HEW737K01DTMHP_MID49	Proteobacteria; Gammaproteobacteria; Enterobacteriales; Enterobacteriaceae; Escherichia/Shigella
HEVCZ0I01ELJIF_MID51	Proteobacteria; Gammaproteobacteria; Enterobacteriales; Enterobacteriaceae; Escherichia/Shigella
HEW737K01A6N0T_MID50	Proteobacteria; Gammaproteobacteria; Enterobacteriales; Enterobacteriaceae; Escherichia/Shigella
HEW737K01BHTBQ_MID51	Proteobacteria; Gammaproteobacteria; Enterobacteriales; Enterobacteriaceae; Escherichia/Shigella
HEW737K01DFH1A_MID50	Proteobacteria; Gammaproteobacteria; Enterobacteriales; Enterobacteriaceae; Escherichia/Shigella
HEW737K01A4TID_MID50	Proteobacteria; Gammaproteobacteria; Enterobacteriales; Enterobacteriaceae; Escherichia/Shigella
HEVCZ0I01EMIIA_MID51	Proteobacteria; Gammaproteobacteria; Enterobacteriales; Enterobacteriaceae; Escherichia/Shigella
HEVCZ0I01DFYL8_MID51	Proteobacteria; Gammaproteobacteria; Enterobacteriales; Enterobacteriaceae; Escherichia/Shigella
HEW737K01A66HU_MID50	Proteobacteria; Gammaproteobacteria; Enterobacteriales; Enterobacteriaceae; Escherichia/Shigella
HEVCZ0I01EYV8R_MID50	Proteobacteria; Gammaproteobacteria; Enterobacteriales; Enterobacteriaceae; Escherichia/Shigella
HEVCZ0I01AXJL8_MID52	Proteobacteria; Gammaproteobacteria; Enterobacteriales; Enterobacteriaceae; Escherichia/Shigella
HEW737K01EOID7_MID51	Proteobacteria; Gammaproteobacteria; Enterobacteriales; Enterobacteriaceae; Escherichia/Shigella
HEW737K01EE6CS_MID50	Proteobacteria; Gammaproteobacteria; Enterobacteriales; Enterobacteriaceae; Escherichia/Shigella
HEW737K01EOZ99_MID50	Proteobacteria; Gammaproteobacteria; Enterobacteriales; Enterobacteriaceae; Escherichia/Shigella
HEW737K01EOC8I_MID50	Proteobacteria; Gammaproteobacteria; Enterobacteriales; Enterobacteriaceae; Escherichia/Shigella
HEVCZ0I01EUX42_MID52	Proteobacteria; Gammaproteobacteria; Enterobacteriales; Enterobacteriaceae; Escherichia/Shigella
HEW737K01C06WY_MID51	Proteobacteria; Gammaproteobacteria; Enterobacteriales; Enterobacteriaceae; Escherichia/Shigella
HEW737K01B5L5G_MID50	Proteobacteria; Gammaproteobacteria; Enterobacteriales; Enterobacteriaceae; Escherichia/Shigella
HEW737K01D31UL_MID50	Proteobacteria; Gammaproteobacteria; Enterobacteriales; Enterobacteriaceae; Escherichia/Shigella
HEW737K01DYJOB_MID48	Proteobacteria; Gammaproteobacteria; Enterobacteriales; Enterobacteriaceae; Escherichia/Shigella
HEW737K01BQ9ZZ_MID51	Proteobacteria; Gammaproteobacteria; Enterobacteriales; Enterobacteriaceae; Escherichia/Shigella
HEW737K01CD0AS_MID50	Proteobacteria; Gammaproteobacteria; Enterobacteriales; Enterobacteriaceae; Escherichia/Shigella
HEW737K01BW27G_MID50	Proteobacteria; Gammaproteobacteria; Enterobacteriales; Enterobacteriaceae; Escherichia/Shigella
HEW737K01BMMVM_MID50	Proteobacteria; Gammaproteobacteria; Enterobacteriales; Enterobacteriaceae; Escherichia/Shigella
HEW737K01B45A5_MID50	Proteobacteria; Gammaproteobacteria; Enterobacteriales; Enterobacteriaceae; Escherichia/Shigella
HEW737K01AKDD9_MID51	Proteobacteria; Gammaproteobacteria; Enterobacteriales; Enterobacteriaceae; Escherichia/Shigella
HEVCZ0I01EBGDP_MID50	Proteobacteria; Gammaproteobacteria; Enterobacteriales; Enterobacteriaceae; Escherichia/Shigella
HEW737K01A7BZ7_MID52	Proteobacteria; Gammaproteobacteria; Enterobacteriales; Enterobacteriaceae; Escherichia/Shigella
HEW737K01EKS5A_MID49	Proteobacteria; Gammaproteobacteria; Enterobacteriales; Enterobacteriaceae; Escherichia/Shigella
HEW737K01BJVEQ_MID51	Proteobacteria; Gammaproteobacteria; Enterobacteriales; Enterobacteriaceae; Escherichia/Shigella
HEVCZ0I01DO90A_MID51	Proteobacteria; Gammaproteobacteria; Enterobacteriales; Enterobacteriaceae; Escherichia/Shigella
HEW737K01CBYEE_MID51	Proteobacteria; Gammaproteobacteria; Enterobacteriales; Enterobacteriaceae; Escherichia/Shigella
HEVCZ0I01CBUBT_MID52	Proteobacteria; Gammaproteobacteria; Enterobacteriales; Enterobacteriaceae; Escherichia/Shigella
HEVCZ0I01ELYFP_MID52	Proteobacteria; Gammaproteobacteria; Enterobacteriales; Enterobacteriaceae; Escherichia/Shigella
HEW737K01AG8XP_MID51	Proteobacteria; Gammaproteobacteria; Enterobacteriales; Enterobacteriaceae; Escherichia/Shigella
HEW737K01A0756_MID51	Proteobacteria; Gammaproteobacteria; Enterobacteriales; Enterobacteriaceae; Escherichia/Shigella
HEW737K01A21RR_MID52	Proteobacteria; Gammaproteobacteria; Enterobacteriales; Enterobacteriaceae; Escherichia/Shigella
HEW737K01DJQGC_MID51	Proteobacteria; Gammaproteobacteria; Enterobacteriales; Enterobacteriaceae; Escherichia/Shigella
HEVCZ0I01EOJHF_MID52	Proteobacteria; Gammaproteobacteria; Enterobacteriales; Enterobacteriaceae; Escherichia/Shigella
HEVCZ0I01BYMGP_MID51	Proteobacteria; Gammaproteobacteria; Enterobacteriales; Enterobacteriaceae; Escherichia/Shigella
HEW737K01A94MM_MID50	Proteobacteria; Gammaproteobacteria; Enterobacteriales; Enterobacteriaceae; Escherichia/Shigella
HEW737K01AKIFL_MID52	Proteobacteria; Gammaproteobacteria; Enterobacteriales; Enterobacteriaceae; Escherichia/Shigella
HEW737K01DG5KB_MID51	Proteobacteria; Gammaproteobacteria; Enterobacteriales; Enterobacteriaceae; Escherichia/Shigella
HEVCZ0I01C7Y4P_MID51	Proteobacteria; Gammaproteobacteria; Pseudomonadales; Moraxellaceae; Acinetobacter
HEVCZ0I01DXVG1_MID51	Proteobacteria; Gammaproteobacteria; Pseudomonadales; Moraxellaceae; Acinetobacter
HEVCZ0I01EEHQ1_MID52	Proteobacteria; Gammaproteobacteria; Pseudomonadales; Moraxellaceae; Acinetobacter
HEVCZ0I01C715B_MID51	Proteobacteria; Gammaproteobacteria; Pseudomonadales; Moraxellaceae; Acinetobacter
HEVCZ0I01D5VTR_MID52	Proteobacteria; Gammaproteobacteria; Pseudomonadales; Moraxellaceae; Enhydrobacter
HEW737K01EGSY8_MID50	Proteobacteria
HEVCZ0I01BN6CE_MID50	unclassified bacteria
HEW737K01BD151_MID51	unclassified bacteria
HEVCZ0I01CWT2N_MID51	unclassified bacteria
HEVCZ0I01CYUMZ_MID50	unclassified bacteria

## Sheet: Sheet2
Table S3 Common bacterial OTUs in Porites lutea colonies
Tag ID	Taxonomic affiliation
HEVCZ0I01AU2AC_MID44	Acidobacteria; Acidobacteria_Gp4; Gp4
HEVCZ0I01AWG8Q_MID44	Acidobacteria; Acidobacteria_Gp10; Gp10
HEW737K01ASH4C_MID45	Acidobacteria; Acidobacteria_Gp16; Gp16
HEVCZ0I01AMF5V_MID46	Acidobacteria; Acidobacteria_Gp16; Gp16
HEW737K01BQ6LV_MID44	Actinobacteria; Actinobacteria
HEW737K01EUSKT_MID46	Actinobacteria; Actinobacteria; Acidimicrobidae; Acidimicrobiales; Acidimicrobineae; Acidimicrobiaceae; Ilumatobacter
HEW737K01EG3KQ_MID44	Actinobacteria; Actinobacteria; Acidimicrobidae; Acidimicrobiales; Acidimicrobineae; Acidimicrobiaceae; Ilumatobacter
HEVCZ0I01CBNSP_MID44	Actinobacteria; Actinobacteria; Acidimicrobidae; Acidimicrobiales; Acidimicrobineae; Acidimicrobiaceae; Ilumatobacter
HEW737K01BEUX6_MID44	Actinobacteria; Actinobacteria; Acidimicrobidae; Acidimicrobiales; Acidimicrobineae; Acidimicrobiaceae; Ilumatobacter
HEVCZ0I01BONLG_MID45	Bacteroidetes; Flavobacteria; Flavobacteriales; Flavobacteriaceae; Actibacter
HEVCZ0I01EADKZ_MID46	Bacteroidetes; Flavobacteria; Flavobacteriales; Flavobacteriaceae; Gilvibacter
HEW737K01DIEUQ_MID46	Bacteroidetes; Flavobacteria; Flavobacteriales; Flavobacteriaceae; Tenacibaculum
HEW737K01D6P9R_MID47	Bacteroidetes; Sphingobacteria; Sphingobacteriales; Flammeovirgaceae
HEVCZ0I01D2RUT_MID48	Bacteroidetes; Sphingobacteria; Sphingobacteriales; Flammeovirgaceae
HEW737K01DQLLL_MID47	Bacteroidetes; Sphingobacteria; Sphingobacteriales; Flammeovirgaceae
HEW737K01AXJG4_MID46	Bacteroidetes; Sphingobacteria; Sphingobacteriales; Flammeovirgaceae; Cesiribacter
HEVCZ0I01EP4DN_MID45	Bacteroidetes; Sphingobacteria; Sphingobacteriales; Flammeovirgaceae; Fulvivirga
HEW737K01DIFVX_MID46	Chlorobi; Chlorobia; Chlorobiales; Chlorobiaceae; Prosthecochloris
HEVCZ0I01AQQWS_MID46	Chlorobi; Chlorobia; Chlorobiales; Chlorobiaceae; Prosthecochloris
HEVCZ0I01B3U3I_MID46	Chloroflexi; Anaerolineae; Anaerolineales; Anaerolineaceae; Levilinea
HEVCZ0I01CSK1X_MID46	Chloroflexi; Anaerolineae; Anaerolineales; Anaerolineaceae; Levilinea
HEVCZ0I01DLNPH_MID44	Chloroflexi; Anaerolineae; Anaerolineales; Anaerolineaceae; Levilinea
HEVCZ0I01BF1ML_MID46	Firmicutes
HEVCZ0I01D4ZFK_MID46	Firmicutes; Clostridia; Clostridiales; Lachnospiraceae
HEVCZ0I01A80LB_MID46	Firmicutes; Clostridia; Clostridiales; Clostridiales_Incertae Sedis XII; Fusibacter
HEW737K01C3SZ1_MID45	Firmicutes; Clostridia; Clostridiales; Clostridiales_Incertae Sedis XII; Fusibacter
HEVCZ0I01DADOI_MID45	Proteobacteria; Alphaproteobacteria; Caulobacterales; Hyphomonadaceae
HEW737K01D869T_MID46	Proteobacteria; Alphaproteobacteria; Caulobacterales; Hyphomonadaceae
HEW737K01DLCGE_MID48	Proteobacteria; Alphaproteobacteria; Rhizobiales
HEW737K01CY9GU_MID53	Proteobacteria; Alphaproteobacteria; Rhizobiales
HEVCZ0I01BGDED_MID46	Proteobacteria; Alphaproteobacteria; Rhizobiales; Hyphomicrobiaceae
HEVCZ0I01CQD95_MID47	Proteobacteria; Alphaproteobacteria; Rhizobiales; Hyphomicrobiaceae; Filomicrobium
HEW737K01EVDPZ_MID44	Proteobacteria; Alphaproteobacteria; Rhizobiales; Hyphomicrobiaceae; Pedomicrobium
HEW737K01EY25P_MID46	Proteobacteria; Alphaproteobacteria; Rhizobiales; Hyphomicrobiaceae; Pedomicrobium
HEVCZ0I01EW7YU_MID49	Proteobacteria; Alphaproteobacteria; Rhizobiales; Phyllobacteriaceae
HEW737K01AIBAR_MID46	Proteobacteria; Alphaproteobacteria; Rhizobiales; Phyllobacteriaceae; Hoeflea
HEW737K01EEOZW_MID45	Proteobacteria; Alphaproteobacteria; Rhizobiales; Rhizobiales_incertae_sedis; Bauldia
HEVCZ0I01CASKP_MID46	Proteobacteria; Alphaproteobacteria; Rhodobacterales; Rhodobacteraceae
HEVCZ0I01CBBHL_MID53	Proteobacteria; Alphaproteobacteria; Rhodobacterales; Rhodobacteraceae
HEW737K01BZUYX_MID45	Proteobacteria; Alphaproteobacteria; Rhodobacterales; Rhodobacteraceae
HEW737K01B2U7Q_MID45	Proteobacteria; Alphaproteobacteria; Rhodobacterales; Rhodobacteraceae; Jannaschia
HEVCZ0I01B6UFR_MID46	Proteobacteria; Alphaproteobacteria; Rhodobacterales; Rhodobacteraceae; Labrenzia
HEVCZ0I01EGW1N_MID44	Proteobacteria; Alphaproteobacteria; Rhodobacterales; Rhodobacteraceae; Pseudoruegeria
HEVCZ0I01CLUTQ_MID44	Proteobacteria; Alphaproteobacteria; Rhodobacterales; Rhodobacteraceae; Pseudovibrio
HEVCZ0I01EMR4G_MID44	Proteobacteria; Alphaproteobacteria; Rhodobacterales; Rhodobacteraceae; Silicibacter
HEVCZ0I01CJAX0_MID44	Proteobacteria; Alphaproteobacteria; Rhodobacterales; Rhodobacteraceae; Silicibacter
HEW737K01BHTEN_MID47	Proteobacteria; Alphaproteobacteria; Rhodobacterales; Rhodobacteraceae; Silicibacter
HEW737K01DAJFG_MID44	Proteobacteria; Alphaproteobacteria; Rhodobacterales; Rhodobacteraceae; Silicibacter
HEVCZ0I01B9BKR_MID44	Proteobacteria; Alphaproteobacteria; Rhodobacterales; Rhodobacteraceae; Silicibacter
HEW737K01DE2CH_MID44	Proteobacteria; Alphaproteobacteria; Rhodobacterales; Rhodobacteraceae; Silicibacter
HEW737K01AU661_MID53	Proteobacteria; Alphaproteobacteria; Rhodobacterales; Rhodobacteraceae; Silicibacter
HEVCZ0I01CH0EV_MID45	Proteobacteria; Alphaproteobacteria; Rhodobacterales; Rhodobacteraceae; Silicibacter
HEW737K01DJ8DT_MID46	Proteobacteria; Alphaproteobacteria; Rhodospirillales; Rhodospirillaceae
HEVCZ0I01B2SFT_MID47	Proteobacteria; Alphaproteobacteria; Rhodospirillales; Rhodospirillaceae
HEVCZ0I01DCJN7_MID46	Proteobacteria; Alphaproteobacteria; Rhodospirillales; Rhodospirillaceae; Pelagibius
HEVCZ0I01ANH7I_MID46	Proteobacteria; Alphaproteobacteria; Rhodospirillales; Rhodospirillaceae; Pelagibius
HEVCZ0I01DAAGK_MID48	Proteobacteria; Gammaproteobacteria
HEVCZ0I01A78AC_MID45	Proteobacteria; Gammaproteobacteria
HEVCZ0I01BV69B_MID46	Proteobacteria; Gammaproteobacteria; Chromatiales; Ectothiorhodospiraceae
HEVCZ0I01AWQV2_MID47	Proteobacteria; Gammaproteobacteria; Chromatiales; Ectothiorhodospiraceae; Ectothiorhodosinus
HEVCZ0I01CL5NC_MID46	Proteobacteria; Gammaproteobacteria; Gammaproteobacteria_incertae_sedis
HEW737K01C8H85_MID46	Proteobacteria; Gammaproteobacteria; Gammaproteobacteria_incertae_sedis; Thioprofundum
HEVCZ0I01DYOY5_MID44	Proteobacteria
HEW737K01CSYXW_MID49	Proteobacteria
HEW737K01AFVO4_MID46	Proteobacteria
HEVCZ0I01B8XAM_MID45	Planctomycetes; Planctomycetacia; Planctomycetales; Planctomycetaceae
HEW737K01B3J0D_MID46	Planctomycetes; Planctomycetacia; Planctomycetales; Planctomycetaceae; Planctomyces
HEVCZ0I01CU09J_MID46	Planctomycetes; Planctomycetacia; Planctomycetales; Planctomycetaceae; Rhodopirellula
HEVCZ0I01DZSB0_MID44	unclassified bacteria
HEW737K01BZUIX_MID47	unclassified bacteria
HEW737K01BLPAI_MID44	unclassified bacteria
HEW737K01C9EVA_MID46	unclassified bacteria
HEVCZ0I01CWT2N_MID51	unclassified bacteria
HEW737K01DDLPY_MID46	unclassified bacteria
HEW737K01D5FET_MID48	unclassified bacteria
HEVCZ0I01EMERW_MID44	unclassified bacteria
HEVCZ0I01ARZKL_MID48	unclassified bacteria
HEW737K01AYETU_MID46	unclassified bacteria

## Sheet: Sheet3
Table S4 Common bacterial OTUs in Galaxea fascicularis colonies
Tag ID	Taxonomic affiliation
HEVCZ0I01BONLG_MID45	Bacteroidetes; Flavobacteria; Flavobacteriales; Flavobacteriaceae; Actibacter
HEVCZ0I01EZYXF_MID49	Bacteroidetes; Flavobacteria; Flavobacteriales; Flavobacteriaceae; Actibacter
HEVCZ0I01D4EMJ_MID46	Bacteroidetes; Flavobacteria; Flavobacteriales; Flavobacteriaceae; Eudoraea
HEVCZ0I01D2RUT_MID48	Bacteroidetes; Sphingobacteria; Sphingobacteriales; Flammeovirgaceae
HEW737K01DIFVX_MID46	Chlorobi; Chlorobia; Chlorobiales; Chlorobiaceae; Prosthecochloris
HEVCZ0I01B3U3I_MID46	Chloroflexi; Anaerolineae; Anaerolineales; Anaerolineaceae; Levilinea
HEW737K01DI0NY_MID44	Chloroflexi; Anaerolineae; Anaerolineales; Anaerolineaceae; Levilinea
HEVCZ0I01EQBZJ_MID44	Chloroflexi; Anaerolineae; Anaerolineales; Anaerolineaceae; Levilinea
HEW737K01B7VMP_MID49	Firmicutes; Clostridia; Clostridiales; Lachnospiraceae
HEVCZ0I01C7FN4_MID46	Proteobacteria; Alphaproteobacteria; Rhizobiales
HEVCZ0I01A7UM6_MID49	Proteobacteria; Alphaproteobacteria; Rhizobiales
HEVCZ0I01AP73C_MID47	Proteobacteria; Alphaproteobacteria; Rhizobiales
HEVCZ0I01EW7YU_MID49	Proteobacteria; Alphaproteobacteria; Rhizobiales; Phyllobacteriaceae
HEVCZ0I01EMR4G_MID44	Proteobacteria; Alphaproteobacteria; Rhodobacterales; Rhodobacteraceae; Silicibacter
HEVCZ0I01CJAX0_MID44	Proteobacteria; Alphaproteobacteria; Rhodobacterales; Rhodobacteraceae; Silicibacter
HEW737K01BHTEN_MID47	Proteobacteria; Alphaproteobacteria; Rhodobacterales; Rhodobacteraceae; Silicibacter
HEVCZ0I01DCJN7_MID46	Proteobacteria; Alphaproteobacteria; Rhodospirillales; Rhodospirillaceae; Pelagibius
HEVCZ0I01ANH7I_MID46	Proteobacteria; Alphaproteobacteria; Rhodospirillales; Rhodospirillaceae; Pelagibius
HEW737K01DAZ0Q_MID47	Proteobacteria; Deltaproteobacteria
HEVCZ0I01D728M_MID49	Proteobacteria; Gammaproteobacteria
HEW737K01B6WV9_MID48	Proteobacteria; Gammaproteobacteria
HEW737K01C2XUV_MID48	Proteobacteria; Gammaproteobacteria; Gammaproteobacteria_incertae_sedis; Methylohalomonas
HEVCZ0I01AYOMG_MID49	Proteobacteria; Gammaproteobacteria; Gammaproteobacteria_incertae_sedis; Thioprofundum
HEVCZ0I01EDXR8_MID48	Proteobacteria
HEVCZ0I01BGDED_MID46	Proteobacteria
HEW737K01AFVO4_MID46	Proteobacteria
HEW737K01BO3L6_MID49	Proteobacteria
HEW737K01CSYXW_MID49	Proteobacteria
HEVCZ0I01DXXC0_MID47	Planctomycetes; Planctomycetacia; Planctomycetales; Planctomycetaceae
HEW737K01EMXXH_MID45	Planctomycetes; Planctomycetacia; Planctomycetales; Planctomycetaceae; Blastopirellula
HEW737K01CH7AV_MID44	Planctomycetes; Planctomycetacia; Planctomycetales; Planctomycetaceae; Rhodopirellula
HEVCZ0I01DKE8B_MID45	unclassified bacteria
HEW737K01BWMWD_MID45	unclassified bacteria
HEW737K01AWRVX_MID49	unclassified bacteria
